# Supplementary material for: Effect of Yerba Mate and Silk Fibroin Nanoparticles on the Migration Properties in Ethanolic Food Simulants and Composting Disintegrability of Recycled PLA Nanocomposites
Source: Polymers (Basel). 2021 Jun 10;13(12):1925. doi: 10.3390/polym13121925 (PMC8230047; doi:10.3390/polym13121925)
Supplement: Supplementary file 1 [file polymers-13-01925-s001.zip]

Archive with 1 entries (1 files):
- polymers-1242994-supplementary.pdf
